# Supplementary material for: Improved Methane Production by Photocatalytic CO2 Conversion over Ag/In2O3/TiO2 Heterojunctions
Source: Materials (Basel). 2022 Jan 22;15(3):843. doi: 10.3390/ma15030843 (PMC8837040; doi:10.3390/ma15030843)
Supplement: Supplementary file 1 [file materials-15-00843-s001.zip]

Archive with 1 entries (1 files):
- materials-1554359-supplementary.pdf
